# Supplementary material for: Toxicity of the insecticide sulfoxaflor alone and in combination with the fungicide fluxapyroxad in three bee species
Source: Sci Rep. 2021 Mar 25;11:6821. doi: 10.1038/s41598-021-86036-1 (PMC7994444; doi:10.1038/s41598-021-86036-1)
Supplement: Supplementary file 1 — Supplementary Information 1. [file 41598_2021_86036_MOESM1_ESM.xlsx]

## Sheet: Apis mellifera
Treatment	Nalive0	Nalive3	Nalive24	Nalive48	Nalive72	Nalive96
SC	29	29	27	24	21	14
SUL176	30	14	2	0	0	0
SUL88	30	19	6	3	2	2
SUL44	30	29	17	10	9	6
SUL22	30	30	29	18	16	13
SUL11	30	30	30	25	18	15
SUL5.5	30	30	30	26	23	18
FLU	30	30	29	20	19	16
SUL176+FLU	30	17	4	4	2	1
SUL88+FLU	30	21	3	2	1	1
SUL44+FLU	30	30	5	5	5	4
SUL22+FLU	30	30	18	13	11	5
SUL11+FLU	30	30	30	19	14	12
SUL5.5+FLU	30	30	30	14	13	6

## Sheet: Osmia bicornis
Treatment	Death	Event
SC	96	1
SC	96	1
SC	96	0
SC	96	0
SC	96	0
SC	96	0
SC	96	0
SC	96	0
SC	96	0
SC	96	0
SC	96	0
SC	96	0
SC	96	0
SC	96	0
SC	96	0
SC	96	0
SC	96	0
SC	96	0
SC	96	0
SC	96	0
SC	96	0
SC	96	0
SC	96	0
SC	96	0
SC	96	0
SC	96	0
SC	96	0
SC	96	0
SC	96	0
SC	96	0
SC	96	0
SC	96	0
SC	96	0
SUL88	3	1
SUL88	3	1
SUL88	3	1
SUL88	3	1
SUL88	3	1
SUL88	3	1
SUL88	3	1
SUL88	3	1
SUL88	3	1
SUL88	3	1
SUL88	3	1
SUL88	3	1
SUL88	3	1
SUL88	3	1
SUL88	3	1
SUL88	3	1
SUL88	3	1
SUL88	24	1
SUL88	24	1
SUL88	24	1
SUL88	24	1
SUL88	24	1
SUL88	24	1
SUL88	24	1
SUL88	24	1
SUL88	24	1
SUL88	24	1
SUL88	24	1
SUL88	24	1
SUL44	3	1
SUL44	3	1
SUL44	3	1
SUL44	24	1
SUL44	24	1
SUL44	24	1
SUL44	24	1
SUL44	24	1
SUL44	24	1
SUL44	24	1
SUL44	24	1
SUL44	24	1
SUL44	24	1
SUL44	24	1
SUL44	24	1
SUL44	24	1
SUL44	24	1
SUL44	24	1
SUL44	24	1
SUL44	24	1
SUL44	24	1
SUL44	24	1
SUL44	24	1
SUL44	24	1
SUL44	24	1
SUL44	24	1
SUL44	24	1
SUL44	24	1
SUL44	24	1
SUL44	48	1
SUL22	24	1
SUL22	24	1
SUL22	24	1
SUL22	24	1
SUL22	24	1
SUL22	24	1
SUL22	24	1
SUL22	24	1
SUL22	24	1
SUL22	24	1
SUL22	24	1
SUL22	24	1
SUL22	24	1
SUL22	24	1
SUL22	24	1
SUL22	24	1
SUL22	24	1
SUL22	24	1
SUL22	24	1
SUL22	24	1
SUL22	24	1
SUL22	24	1
SUL22	24	1
SUL22	24	1
SUL22	48	1
SUL22	48	1
SUL22	48	1
SUL22	48	1
SUL22	48	1
SUL22	96	1
SUL11	24	1
SUL11	24	1
SUL11	24	1
SUL11	24	1
SUL11	24	1
SUL11	24	1
SUL11	24	1
SUL11	24	1
SUL11	24	1
SUL11	24	1
SUL11	24	1
SUL11	24	1
SUL11	48	1
SUL11	48	1
SUL11	48	1
SUL11	48	1
SUL11	48	1
SUL11	48	1
SUL11	72	1
SUL11	72	1
SUL11	96	1
SUL11	96	0
SUL11	96	0
SUL11	96	0
SUL11	96	0
SUL11	96	0
SUL11	96	0
SUL11	96	0
SUL11	96	0
SUL11	96	0
SUL11	96	0
SUL5.5	24	1
SUL5.5	24	1
SUL5.5	48	1
SUL5.5	48	1
SUL5.5	48	1
SUL5.5	48	1
SUL5.5	48	1
SUL5.5	48	1
SUL5.5	48	1
SUL5.5	72	1
SUL5.5	72	1
SUL5.5	72	1
SUL5.5	72	1
SUL5.5	72	1
SUL5.5	72	1
SUL5.5	96	1
SUL5.5	96	1
SUL5.5	96	1
SUL5.5	96	1
SUL5.5	96	1
SUL5.5	96	0
SUL5.5	96	0
SUL5.5	96	0
SUL5.5	96	0
SUL5.5	96	0
SUL5.5	96	0
SUL5.5	96	0
SUL5.5	96	0
SUL5.5	96	0
SUL5.5	96	0
SUL5.5	96	0
SUL5.5	96	0
SUL5.5	96	0
SUL5.5	96	0
SUL2.75	48	1
SUL2.75	48	1
SUL2.75	72	1
SUL2.75	96	1
SUL2.75	96	1
SUL2.75	96	1
SUL2.75	96	1
SUL2.75	96	1
SUL2.75	96	0
SUL2.75	96	0
SUL2.75	96	0
SUL2.75	96	0
SUL2.75	96	0
SUL2.75	96	0
SUL2.75	96	0
SUL2.75	96	0
SUL2.75	96	0
SUL2.75	96	0
SUL2.75	96	0
SUL2.75	96	0
SUL2.75	96	0
SUL2.75	96	0
SUL2.75	96	0
SUL2.75	96	0
SUL2.75	96	0
SUL2.75	96	0
SUL2.75	96	0
SUL2.75	96	0
SUL2.75	96	0
SUL2.75	96	0
SUL2.75	96	0
SUL2.75	96	0
SUL2.75	96	0
SUL2.75	96	0
FLU	48	1
FLU	72	1
FLU	96	1
FLU	96	1
FLU	96	1
FLU	96	1
FLU	96	0
FLU	96	0
FLU	96	0
FLU	96	0
FLU	96	0
FLU	96	0
FLU	96	0
FLU	96	0
FLU	96	0
FLU	96	0
FLU	96	0
FLU	96	0
FLU	96	0
FLU	96	0
FLU	96	0
FLU	96	0
FLU	96	0
FLU	96	0
FLU	96	0
FLU	96	0
FLU	96	0
FLU	96	0
FLU	96	0
FLU	96	0
FLU	96	0
SUL88+FLU	3	1
SUL88+FLU	3	1
SUL88+FLU	3	1
SUL88+FLU	3	1
SUL88+FLU	3	1
SUL88+FLU	3	1
SUL88+FLU	3	1
SUL88+FLU	3	1
SUL88+FLU	3	1
SUL88+FLU	3	1
SUL88+FLU	3	1
SUL88+FLU	3	1
SUL88+FLU	3	1
SUL88+FLU	24	1
SUL88+FLU	24	1
SUL88+FLU	24	1
SUL44+FLU	3	1
SUL44+FLU	3	1
SUL44+FLU	3	1
SUL44+FLU	3	1
SUL44+FLU	3	1
SUL44+FLU	3	1
SUL44+FLU	3	1
SUL44+FLU	3	1
SUL44+FLU	24	1
SUL44+FLU	24	1
SUL44+FLU	24	1
SUL44+FLU	24	1
SUL44+FLU	24	1
SUL44+FLU	24	1
SUL44+FLU	24	1
SUL44+FLU	24	1
SUL44+FLU	24	1
SUL44+FLU	24	1
SUL44+FLU	24	1
SUL44+FLU	24	1
SUL44+FLU	24	1
SUL44+FLU	24	1
SUL44+FLU	24	1
SUL44+FLU	24	1
SUL44+FLU	24	1
SUL44+FLU	24	1
SUL44+FLU	24	1
SUL44+FLU	24	1
SUL44+FLU	24	1
SUL22+FLU	3	1
SUL22+FLU	24	1
SUL22+FLU	24	1
SUL22+FLU	24	1
SUL22+FLU	24	1
SUL22+FLU	24	1
SUL22+FLU	24	1
SUL22+FLU	24	1
SUL22+FLU	24	1
SUL22+FLU	24	1
SUL22+FLU	24	1
SUL22+FLU	24	1
SUL22+FLU	24	1
SUL22+FLU	24	1
SUL22+FLU	24	1
SUL22+FLU	24	1
SUL22+FLU	24	1
SUL22+FLU	24	1
SUL22+FLU	24	1
SUL22+FLU	24	1
SUL22+FLU	24	1
SUL22+FLU	24	1
SUL22+FLU	24	1
SUL22+FLU	24	1
SUL22+FLU	24	1
SUL22+FLU	24	1
SUL22+FLU	24	1
SUL22+FLU	48	1
SUL22+FLU	96	0
SUL22+FLU	96	0
SUL11+FLU	24	1
SUL11+FLU	24	1
SUL11+FLU	24	1
SUL11+FLU	24	1
SUL11+FLU	24	1
SUL11+FLU	24	1
SUL11+FLU	24	1
SUL11+FLU	24	1
SUL11+FLU	24	1
SUL11+FLU	24	1
SUL11+FLU	24	1
SUL11+FLU	24	1
SUL11+FLU	24	1
SUL11+FLU	24	1
SUL11+FLU	24	1
SUL11+FLU	24	1
SUL11+FLU	24	1
SUL11+FLU	24	1
SUL11+FLU	24	1
SUL11+FLU	24	1
SUL11+FLU	48	1
SUL11+FLU	72	1
SUL11+FLU	96	1
SUL11+FLU	96	1
SUL11+FLU	96	1
SUL11+FLU	96	0
SUL11+FLU	96	0
SUL11+FLU	96	0
SUL11+FLU	96	0
SUL11+FLU	96	0
SUL5.5+FLU	24	1
SUL5.5+FLU	24	1
SUL5.5+FLU	24	1
SUL5.5+FLU	24	1
SUL5.5+FLU	24	1
SUL5.5+FLU	48	1
SUL5.5+FLU	48	1
SUL5.5+FLU	48	1
SUL5.5+FLU	48	1
SUL5.5+FLU	48	1
SUL5.5+FLU	48	1
SUL5.5+FLU	72	1
SUL5.5+FLU	72	1
SUL5.5+FLU	72	1
SUL5.5+FLU	96	1
SUL5.5+FLU	96	1
SUL5.5+FLU	96	1
SUL5.5+FLU	96	1
SUL5.5+FLU	96	0
SUL5.5+FLU	96	0
SUL5.5+FLU	96	0
SUL5.5+FLU	96	0
SUL5.5+FLU	96	0
SUL5.5+FLU	96	0
SUL5.5+FLU	96	0
SUL5.5+FLU	96	0
SUL5.5+FLU	96	0
SUL5.5+FLU	96	0
SUL5.5+FLU	96	0
SUL5.5+FLU	96	0
SUL5.5+FLU	96	0
SUL5.5+FLU	96	0
SUL5.5+FLU	96	0
SUL5.5+FLU	96	0
SUL2.75+FLU	48	1
SUL2.75+FLU	48	1
SUL2.75+FLU	48	1
SUL2.75+FLU	72	1
SUL2.75+FLU	72	1
SUL2.75+FLU	96	1
SUL2.75+FLU	96	1
SUL2.75+FLU	96	0
SUL2.75+FLU	96	0
SUL2.75+FLU	96	0
SUL2.75+FLU	96	0
SUL2.75+FLU	96	0
SUL2.75+FLU	96	0
SUL2.75+FLU	96	0
SUL2.75+FLU	96	0
SUL2.75+FLU	96	0
SUL2.75+FLU	96	0
SUL2.75+FLU	96	0
SUL2.75+FLU	96	0
SUL2.75+FLU	96	0
SUL2.75+FLU	96	0
SUL2.75+FLU	96	0
SUL2.75+FLU	96	0
SUL2.75+FLU	96	0
SUL2.75+FLU	96	0
SUL2.75+FLU	96	0
SUL2.75+FLU	96	0
SUL2.75+FLU	96	0
SUL2.75+FLU	96	0
SUL2.75+FLU	96	0
SUL2.75+FLU	96	0

## Sheet: Bombus terrestris
Treatment	Death	Event
SC	96	0
SC	96	0
SC	96	0
SC	96	0
SC	96	0
SC	96	0
SC	96	0
SC	96	0
SC	96	0
SC	96	0
SC	96	0
SC	96	0
SC	96	0
SC	96	0
SC	96	0
SC	96	0
SC	96	0
SC	96	0
SC	96	0
SC	96	0
SC	96	0
SC	96	0
SC	96	0
SC	96	0
SC	96	0
SC	96	0
SC	96	0
SC	96	0
FLU	96	0
FLU	96	0
FLU	96	0
FLU	96	0
FLU	96	0
FLU	96	0
FLU	96	0
FLU	96	0
FLU	96	0
FLU	96	0
FLU	96	0
FLU	96	0
FLU	96	0
FLU	96	0
FLU	96	0
FLU	96	0
FLU	96	0
FLU	96	0
FLU	96	0
FLU	96	0
FLU	96	0
FLU	96	0
FLU	96	0
FLU	96	0
FLU	96	0
FLU	96	0
FLU	96	0
FLU	96	0
SUL176	3	1
SUL176	3	1
SUL176	3	1
SUL176	3	1
SUL176	3	1
SUL176	3	1
SUL176	24	1
SUL176	24	1
SUL176	24	1
SUL176	24	1
SUL176	3	1
SUL176	24	1
SUL176	24	1
SUL176	24	1
SUL176	24	1
SUL176	3	1
SUL176	3	1
SUL176	24	1
SUL176	3	1
SUL176	24	1
SUL176	3	1
SUL176	24	1
SUL176	3	1
SUL176	3	1
SUL176	24	1
SUL176	24	1
SUL176	3	1
SUL176	24	1
SUL88	24	1
SUL88	24	1
SUL88	24	1
SUL88	24	1
SUL88	24	1
SUL88	96	0
SUL88	24	1
SUL88	96	0
SUL88	24	1
SUL88	96	0
SUL88	3	1
SUL88	24	1
SUL88	24	1
SUL88	96	0
SUL88	3	1
SUL88	96	0
SUL88	96	0
SUL88	24	1
SUL88	96	0
SUL88	24	1
SUL88	96	0
SUL88	96	0
SUL88	96	0
SUL88	96	0
SUL88	24	1
SUL88	24	1
SUL88	96	0
SUL88	96	0
SUL44	96	0
SUL44	96	0
SUL44	96	0
SUL44	96	0
SUL44	96	0
SUL44	96	0
SUL44	96	0
SUL44	96	0
SUL44	96	0
SUL44	24	1
SUL44	96	0
SUL44	96	0
SUL44	96	0
SUL44	96	0
SUL44	96	0
SUL44	96	0
SUL44	96	0
SUL44	96	0
SUL44	96	0
SUL44	96	0
SUL44	96	0
SUL44	96	0
SUL44	96	0
SUL44	96	0
SUL44	96	0
SUL44	96	0
SUL44	96	0
SUL44	96	0
SUL44	96	0
SUL22	96	0
SUL22	96	0
SUL22	96	0
SUL22	96	0
SUL22	96	0
SUL22	96	0
SUL22	96	0
SUL22	96	0
SUL22	96	0
SUL22	96	0
SUL22	96	0
SUL22	96	0
SUL22	96	0
SUL22	96	0
SUL22	96	0
SUL22	96	0
SUL22	96	0
SUL22	96	0
SUL22	96	0
SUL22	96	0
SUL22	96	0
SUL22	96	0
SUL22	96	0
SUL22	96	0
SUL22	96	0
SUL11	96	0
SUL11	96	0
SUL11	96	0
SUL11	96	0
SUL11	96	0
SUL11	96	0
SUL11	96	0
SUL11	96	0
SUL11	96	0
SUL11	96	0
SUL11	96	0
SUL11	96	0
SUL11	96	0
SUL11	96	0
SUL11	96	0
SUL11	96	0
SUL11	96	0
SUL11	96	0
SUL11	96	0
SUL11	96	0
SUL11	96	0
SUL11	96	0
SUL11	96	0
SUL11	96	0
SUL11	96	0
SUL11	96	0
SUL11	96	0
SUL5.5	96	0
SUL5.5	96	0
SUL5.5	96	0
SUL5.5	96	0
SUL5.5	96	0
SUL5.5	96	0
SUL5.5	96	0
SUL5.5	96	0
SUL5.5	96	0
SUL5.5	96	0
SUL5.5	96	0
SUL5.5	96	0
SUL5.5	96	0
SUL5.5	96	0
SUL5.5	96	0
SUL5.5	96	0
SUL5.5	96	0
SUL5.5	96	0
SUL5.5	96	0
SUL5.5	96	0
SUL5.5	96	0
SUL5.5	96	0
SUL5.5	96	0
SUL5.5	96	0
SUL5.5	96	0
SUL5.5	96	0
SUL176+FLU	3	1
SUL176+FLU	3	1
SUL176+FLU	3	1
SUL176+FLU	24	1
SUL176+FLU	3	1
SUL176+FLU	96	0
SUL176+FLU	3	1
SUL176+FLU	3	1
SUL176+FLU	3	1
SUL176+FLU	3	1
SUL176+FLU	24	1
SUL176+FLU	3	1
SUL176+FLU	24	1
SUL176+FLU	3	1
SUL176+FLU	3	1
SUL176+FLU	96	0
SUL176+FLU	24	1
SUL176+FLU	24	1
SUL176+FLU	24	1
SUL176+FLU	3	1
SUL176+FLU	3	1
SUL176+FLU	24	1
SUL176+FLU	3	1
SUL176+FLU	3	1
SUL176+FLU	24	1
SUL88+FLU	24	1
SUL88+FLU	24	1
SUL88+FLU	24	1
SUL88+FLU	24	1
SUL88+FLU	96	0
SUL88+FLU	3	1
SUL88+FLU	96	0
SUL88+FLU	96	0
SUL88+FLU	24	1
SUL88+FLU	24	1
SUL88+FLU	96	0
SUL88+FLU	24	1
SUL88+FLU	96	0
SUL88+FLU	96	0
SUL88+FLU	24	1
SUL88+FLU	24	1
SUL88+FLU	96	0
SUL88+FLU	24	1
SUL88+FLU	24	1
SUL88+FLU	24	1
SUL88+FLU	96	0
SUL88+FLU	24	1
SUL88+FLU	24	1
SUL88+FLU	24	1
SUL88+FLU	3	1
SUL88+FLU	96	0
SUL88+FLU	24	1
SUL44+FLU	96	0
SUL44+FLU	96	0
SUL44+FLU	24	1
SUL44+FLU	96	0
SUL44+FLU	96	0
SUL44+FLU	96	0
SUL44+FLU	96	0
SUL44+FLU	96	0
SUL44+FLU	96	0
SUL44+FLU	96	0
SUL44+FLU	96	0
SUL44+FLU	96	0
SUL44+FLU	96	0
SUL44+FLU	96	0
SUL44+FLU	96	0
SUL44+FLU	96	0
SUL44+FLU	96	0
SUL44+FLU	96	0
SUL44+FLU	96	0
SUL44+FLU	96	0
SUL44+FLU	96	0
SUL44+FLU	96	0
SUL44+FLU	96	0
SUL44+FLU	24	1
SUL44+FLU	96	0
SUL44+FLU	96	0
SUL44+FLU	96	0
SUL22+FLU	96	0
SUL22+FLU	96	0
SUL22+FLU	96	0
SUL22+FLU	96	0
SUL22+FLU	96	0
SUL22+FLU	96	0
SUL22+FLU	96	0
SUL22+FLU	96	0
SUL22+FLU	96	0
SUL22+FLU	96	0
SUL22+FLU	96	0
SUL22+FLU	96	0
SUL22+FLU	96	0
SUL22+FLU	96	0
SUL22+FLU	96	0
SUL22+FLU	96	0
SUL22+FLU	96	0
SUL22+FLU	96	0
SUL22+FLU	96	0
SUL22+FLU	96	0
SUL22+FLU	96	0
SUL22+FLU	96	0
SUL22+FLU	96	0
SUL22+FLU	96	0
SUL22+FLU	96	0
SUL11+FLU	96	0
SUL11+FLU	96	0
SUL11+FLU	96	0
SUL11+FLU	96	0
SUL11+FLU	96	0
SUL11+FLU	96	0
SUL11+FLU	96	0
SUL11+FLU	96	0
SUL11+FLU	96	0
SUL11+FLU	96	0
SUL11+FLU	96	0
SUL11+FLU	96	0
SUL11+FLU	96	0
SUL11+FLU	96	0
SUL11+FLU	96	0
SUL11+FLU	96	0
SUL11+FLU	96	0
SUL11+FLU	96	0
SUL11+FLU	96	0
SUL11+FLU	96	0
SUL11+FLU	96	0
SUL11+FLU	96	0
SUL11+FLU	96	0
SUL11+FLU	96	0
SUL11+FLU	96	0
SUL11+FLU	96	0
SUL11+FLU	96	0
SUL11+FLU	96	0
SUL5.5+FLU	96	0
SUL5.5+FLU	96	0
SUL5.5+FLU	96	0
SUL5.5+FLU	96	0
SUL5.5+FLU	96	0
SUL5.5+FLU	96	0
SUL5.5+FLU	96	0
SUL5.5+FLU	96	0
SUL5.5+FLU	96	0
SUL5.5+FLU	96	0
SUL5.5+FLU	96	0
SUL5.5+FLU	96	0
SUL5.5+FLU	96	0
SUL5.5+FLU	96	0
SUL5.5+FLU	96	0
SUL5.5+FLU	96	0
SUL5.5+FLU	96	0
SUL5.5+FLU	96	0
SUL5.5+FLU	96	0
SUL5.5+FLU	96	0
SUL5.5+FLU	96	0
SUL5.5+FLU	96	0
SUL5.5+FLU	96	0
SUL5.5+FLU	96	0
SUL5.5+FLU	96	0
SUL5.5+FLU	96	0
SUL5.5+FLU	96	0
SUL5.5+FLU	96	0
