# Supplementary material for: Toxicity of the insecticide sulfoxaflor alone and in combination with the fungicide fluxapyroxad in three bee species
Source: Sci Rep. 2021 Mar 25;11:6821. doi: 10.1038/s41598-021-86036-1 (PMC7994444; doi:10.1038/s41598-021-86036-1)
Supplement: Supplementary file 3 — Supplementary Information 3. [file 41598_2021_86036_MOESM3_ESM.r]

library(survival)
library(FHtest)
library(survminer)
library(ggpubr)
library(openxlsx)

################ Two little functions that are needed below.
survtable <- function(ti,x) {
  m <- length(ti)
  p <- NULL
  e <- NULL
  for (i in 2:m) {
    if(x[i] < x[i-1]) {
      mm <- x[i-1]-x[i] 
      p <- c(p,rep(ti[i],mm))
      e <- c(e,rep(1,mm))
    }
  }
  if (x[m]>0) {
    p <- c(p,rep(ti[m],x[m]))
    e <- c(e,rep(0,x[m]))
  } 
  return(data.frame(Death=p,Event=e))
}
createBliss <- function(ti,p,ntot) {
  m <- length(ti)
  x <- NULL
  e <- NULL
  nleft <- ntot
  for (i in 2:m) {
    if(p[i] < p[i-1]) {
      nr <- round(ntot*(p[i-1]-p[i]))
      x <- c(x,rep(ti[i],nr))
      e <- c(e,rep(1,nr))
      nleft <- nleft - nr
    }
  }
  if (nleft>0) {
    x <- c(x,rep(ti[m],nleft))
    e <- c(e,rep(0,nleft))
  }
  return(data.frame(Death=x,Event=e))
}
############################################################

# Parameter rho that controls the type of test.
rho <- 1

# Time in hours.
ti <- c(0,3,24,48,72,96)

# Concentrations.
co <- list("Apis mellifera"=c(5.5,11,22,44,88,176),
           "Bombus terrestris"=c(5.5,11,22,44,88,176),
           "Osmia bicornis"=c(2.75,5.5,11,22,44,88))

# To save all survival plots in a single object.
bliss.plots <- NULL

# Excel workbook with observational data.
wb <- loadWorkbook("Data Apis Bombus Osmia Acute oral test Sulfoxaflor-Fluxapyroxad.xlsx")

# Loop through species.
for (i in c("Apis mellifera","Bombus terrestris","Osmia bicornis")) {
  
  # Loading data for each species.
  if (i=="Apis mellifera") {
    df <- read.xlsx(wb,sheet=i)
    dsc <- survtable(ti,df[df$Treatment=="SC",-1])
    dflu <- survtable(ti,df[df$Treatment=="FLU",-1])
    dat <- cbind(rbind(dsc,dflu),Treatment=c(rep("SC",nrow(dsc)),rep("FLU",nrow(dflu))))
    for (j in co[[i]]) {
      dsul <- survtable(ti,df[df$Treatment==paste("SUL",j,sep=""),-1])
      dat <- rbind(dat,cbind(dsul,Treatment=rep(paste("SUL",j,sep=""),nrow(dsul))))
    }
    for (j in co[[i]]) {
      dflusul <- survtable(ti,df[df$Treatment==paste("SUL",j,"+FLU",sep=""),-1])
      dat <- rbind(dat,cbind(dflusul,Treatment=rep(paste("SUL",j,"+FLU",sep=""),nrow(dflusul))))
    }
  } else dat <- read.xlsx(wb,sheet=i)

  # Testing differences between curves all at once.
  testall <- survdiff(Surv(Death, Event)~Treatment,data=dat,rho=0)

  # Output from overall test is directed to text file.
  sink(paste(i," omnibus test.txt",sep=""))
  print(testall)
  sink()

  # We carry out pairwise tests with Holm corrections for multiple testing.
  testpair <- pairwise_survdiff(Surv(Death, Event)~Treatment,data=dat,rho=0,p.adjust.method="holm")

  # Pairwise test results are saved in an Excel workbook.
  if (i=="Apis mellifera") wbresults <- createWorkbook("All authors")
  addWorksheet(wb=wbresults,sheetName=i)
  writeData(wb=wbresults,sheet=i,x=testpair$p.value,colNames=T,rowNames=T)

  # Kaplan-Meier curve for FLU data.
  kmflu <- summary(survfit(Surv(Death, Event)~1,data=dat[dat$Treatment=="FLU",]),times=ti,extend=T)
  Pflu <- kmflu$surv

  # Loop through SUL concentrations.
  index_co <- 1
  for (j in co[[i]]) {
    
    # SUL data and 
    dsul <- dat[dat$Treatment==paste("SUL",j,sep=""),]
    kmsul <- summary(survfit(Surv(Death, Event)~1,data=dsul),times=ti,extend=T)
    Psul <- kmsul$surv
    
    # Expected Bliss survival.
    Pbliss <- Pflu*Psul
    
    # Observed survival.
    dflusul <- dat[dat$Treatment==paste("SUL",j,"+FLU",sep=""),]
    
    # Data created with Pbliss curve.
    dbliss <- createBliss(ti,Pbliss,nrow(dflusul))
    
    # Bliss independence test.
    testBliss <- tryCatch(FHtestrcc(Surv(Death, Event)~Treatment,rho=rho,alternative="decreasing",
                           data=rbind(dflusul,cbind(dbliss,Treatment=rep("Bliss",nrow(dbliss))))),
                          error=function(e) e)
    pvalue <- ifelse (!any(class(testBliss)=="error"),round(testBliss$pvalue,3),NA)
    
    # Plot of Kaplan-Meier curves.
    datnew <- rbind(dflusul,cbind(dbliss,Treatment="Bliss"))
    bliss.plots <- rbind(bliss.plots,
                       cbind(datnew,Species=rep(i,nrow(datnew)),
                             Concentr_index=rep(index_co,nrow(datnew)),
                             Concentration=paste("C"=rep(j,nrow(datnew),sep="")),
                             pvalue=rep(pvalue,nrow(datnew))))
    index_co <- index_co+1
  }
}

# Save workbook.
saveWorkbook(wb=wbresults,overwrite=T,file="Apis mellifera, Bombus terrestris and Osmia bicornis pairwise tests.xlsx")
wbresults <- NULL

# Modify labels and factors.
bliss.plots$pvalue <- sapply(bliss.plots$pvalue,function(x) ifelse(is.na(x),"",paste("p=",x,sep="")))
bliss.plots$Concentration <- paste("SUL=",bliss.plots$Concentration,sep="")
u <- factor(unique(bliss.plots$Treatment))
bliss.plots$Treatment <- factor(bliss.plots$Treatment,levels=c("Bliss",levels(u)[levels(u)!="Bliss"]))

# Multiple facet plot.
fit <- survfit(Surv(Death,Event)~Treatment,data=bliss.plots)
g <- ggsurvplot_facet(fit=fit,
                      data=bliss.plots,
                      palette=c("red",rep("blue",7)),
                      facet.by=c("Concentr_index","Species"),
                      short.panel.labs=T,
                      panel.labs.background=list(color="white",fill="white"),
                      panel.labs.font.y=list(size=0,color="white"),
                      panel.labs.font.x=list(size=16,face="italic"),
                      ggtheme=theme_bw(),
                      xlab="Time (hours)",
                      xlim=c(0,96),
                      ylim=c(0,1))
g <- g + facet_grid(cols=vars(Species),rows=vars(Concentr_index)) + 
  scale_x_continuous(breaks=c(3,24,48,72,96),labels=c(3,24,48,72,96)) +
  geom_text(data=bliss.plots,aes(label=pvalue),x=70,y=.90,size=4.5,inherit.aes=F,hjust=0,vjust=0) +
  geom_text(data=bliss.plots,aes(label=Concentration),x=0,y=.02,size=4.5,inherit.aes=F,hjust=0,vjust=0) +
  theme(axis.text=element_text(size=13),axis.title=element_text(size=18))
g <- ggpar(g,legend="none")
print(g)
